# Supplementary material for: RNA-Seq Analysis Reveals the Molecular Mechanisms Regulating the Development of Different Adipose Tissues in Broiler Chicks
Source: Animals (Basel). 2024 Mar 14;14(6):899. doi: 10.3390/ani14060899 (PMC10967598; doi:10.3390/ani14060899)
Supplement: Supplementary file 1 [file animals-14-00899-s001.zip]

Archive with 1 entries (1 files):
- animals-2837247-supplementary.pdf
